# Supplementary material for: Functional Trait Space and Multiscale Allometric Scaling of Different Architectural Types in Malus
Source: Plants (Basel). 2026 Apr 28;15(9):1347. doi: 10.3390/plants15091347 (PMC13164757; doi:10.3390/plants15091347)
Supplement: Supplementary file 1 [file plants-15-01347-s001.zip]

Archive with 1 entries (1 files):
- plants-4246716-supplementary.pdf
